# Supplementary material for: DMD antisense oligonucleotide mediated exon skipping efficiency correlates with flanking intron retention time and target position within the exon
Source: RNA Biol. 2023 Sep 4;20(1):693–702. doi: 10.1080/15476286.2023.2254041 (PMC10481881; doi:10.1080/15476286.2023.2254041)
Supplement: Supplemental Material [file KRNB_A_2254041_SM8312.zip]

Archive with 2 entries (2 files):
- Supplementary_table1_PMO_sequences_LS.pdf
- Supplementary_table2_Primer_sequences.pdf
